# Supplementary material for: Selinexor in Combination with Decitabine Attenuates Ovarian Cancer in Mice
Source: Cancers (Basel). 2023 Sep 13;15(18):4541. doi: 10.3390/cancers15184541 (PMC10526280; doi:10.3390/cancers15184541)
Supplement: Supplementary file 1 [file cancers-15-04541-s001.zip]

Archive with 1 entries (1 files):
- cancers-2583627-supplementary.pdf
